# Supplementary material for: Innate immunity based cancer immunotherapy: B16-F10 murine melanoma model
Source: BMC Cancer. 2016 Dec 7;16:940. doi: 10.1186/s12885-016-2982-x (PMC5142338; doi:10.1186/s12885-016-2982-x)
Supplement: Additional file 1: — Fig1-4,6,7_DATA. (XLSX 45 kb) [file 12885_2016_2982_MOESM1_ESM.xlsx]

## Sheet: Fig 1
		day 0			day 2			day 4			day 6			day 8			day 10			day 12			day 14
group	mouse	A	B	volume	A	B	volume	A	B	volume	A	B	volume	A	B	volume	A	B	volume	A	B	volume	A	B	volume
MPLA	1	8.5	4	70.72	8	5	104	12	6.5	263.64	12.5	7	318.5	13	10	676	13.5	9.5	633.555	17.5	10	910	17	10	884
MPLA	2	6.5	3.5	41.405	7	4	58.24	8.5	5.2	119.517	14	6	262.08	17	5.5	267.41	13.5	7.5	394.875	13	8	432.64	17	10	884	0
MPLA	3	9.5	4.5	100.035	10.5	5	136.5	10.5	6.5	230.685	12	7	305.76	14.5	10	754	13.5	9	568.62	16	10	832	15	12	1123.2
MPLA	4	8.5	5	110.5	8	7	203.84	12	7.5	351	11.5	11	723.58	13.5	10	702	16.5	11	1038.18	16	12.5	1300	19	11.5	1306.63
MPLA	5	9	5.1	121.727	7.5	5.1	101.439	12	6	224.64	13.5	6	252.72	15.5	8	515.84	17	8	565.76	17.5	11	1101.1	22.5	13.5	2132.33
MPLA	6	9.5	5	123.5	8.5	5.5	133.705	14	7.5	409.5	13.5	7.5	394.875	14.5	10.5	831.285	16	13.5	1516.32	17	14	1732.64	21	18.5	3737.37
mean				94.6478	mean		122.954	mean		266.497	maen		376.253	mean		624.423	mean		786.218	mean		1051.4	mean		1677.92
MPLA + man-BAM	1	10	5.5	157.3	8.5	5	110.5	11.5	7.5	336.375	15.5	10	806	15	10	780	19	14.5	2077.27	22.5	14	2293.2	21	14	2140.32
MPLA + man-BAM	2	9.5	3.5	60.515	8	5	104	12.5	6.5	274.625	11.5	7	293.02	15	8.5	563.55	16	10	832	17	13.5	1611.09	22.5	14	2293.2
MPLA + man-BAM	3	7	5	91	8.5	6	159.12	14.5	9	610.74	17	9	716.04	21	11.5	1444.17	20	11	1258.4	21	16.5	2972.97	23.5	12.5	1909.38
MPLA + man-BAM	4	8.5	5	110.5	10	8	332.8	13	8	432.64	14	10	728	15	11.04	950.676	21	11	1321.32	23	15	2691	15	12	1123.2
MPLA + man-BAM	5	8	4.5	84.24	9.5	5	123.5	11.5	5	149.5	10.5	5	136.5	10.5	7.5	307.125	15.5	7	394.94	13	9.5	610.09	15	11.5	1031.55
MPLA + man-BAM	6	7	4.5	73.71	9.5	5	123.5	9	6	168.48	11	7	280.28	12	7.5	351	13.5	9	568.62	15.5	10	806	18	11	1132.56
mean				96.2108	mean		158.903	mean		328.727	mean		493.307	mean		732.754	mean		1075.42	mean		1830.73	mean		1605.03
mannan-BAM	1	10	5	130	12	6	224.64	10	7.5	292.5	11	8	366.08	11.5	10	598	15.5	10.5	888.615	18	12	1347.84	21.5	15.5	2685.99
mannan-BAM	2	6	3.5	38.22	10	4	83.2	8	5	104	11	6.5	241.67	10	7	254.8	13.5	9	568.62	13.5	12	1010.88	14.5	12.5	1178.12
mannan-BAM	3	9	4	74.88	9.5	5	123.5	8	5.5	125.84	10	5	130	13	6	243.36	13.5	8	449.28	10	10	520	19.5	11.5	1341.02
mannan-BAM	4	8	5	104	9	6.5	197.73	9	8	299.52	12	11	755.04	14.5	8.5	544.765	14.5	12	1085.76	16	11	1006.72	17.5	14	1783.6
mannan-BAM	5	10	4	83.2	16.5	5	214.5	12	7	305.76	10	9	421.2	11.5	7	293.02	14.5	9.5	680.485	18	14	1834.56	21.5	14.5	2350.59
mannan-BAM	6	8	4.5	84.24	12.5	7	318.5	12	8	399.36	16	10	832	18.5	10	962	21	12.5	1706.25	21	14	2140.32	27	21	6191.64
mean				85.7567	mean		193.678	mean		254.497	mean		457.665	mean		482.657	mean		896.502	mean		1310.05	mean		2588.5
PBS	1	10	6	187.2	13.5	7	343.98	14.5	7.5	424.125	19	11	1195.48	20	12	1497.6	20.5	12.5	1665.62	21	17	3155.88	21	16	2795.52
PBS	2	8	5	104	10	5.5	157.3	11	8.5	413.27	13.5	9	568.62	15.5	10.5	888.615	15	10.5	859.95	17	13.5	1611.09	17	17	2554.76
PBS	3	10	3	46.8	11.5	3.5	73.255	9	5	117	12	7	305.76	14	9.5	657.02	13.5	9	568.62	17	10	884	18.5	11	1164.02
PBS	4	7	5	91	10.5	6	196.56	9.5	6.5	208.715	10.5	8.1	358.231	15	8	499.2	17.5	10	910	19	11	1195.48	22	13	1933.36
PBS	5	9.5	6	177.84	11	7.5	321.75	11	7	280.28	14	9	589.68	15	11	943.8	20	14.5	2186.6	21	16	2795.52	22	18.5	3915.34
PBS	6	7.5	3.5	47.775	8.5	5	110.5	11.5	7	293.02	11	10	572	13.5	8.5	507.195	14	9	589.68	13.5	12	1010.88	15	10.5	859.95
mean				109.103	mean		200.558	mean		289.402	mean		598.295	mean		832.238	mean		1130.08	mean		1775.47	mean		2203.83

## Sheet: Fig 2A
		day 0			day 2			day 4			day 6			day 8			day 10			day 12			day 14
group	mouse	A	B	volume	A	B	volume	A	B	volume	A	B	volume	A	B	volume	A	B	volume	A	B	volume	A	B	volume
R-848	1	8	5	104	8	5	104	13	6	243.36	11.5	7.5	336.375	15	9.5	703.95	16.5	9.5	774.345	17	10	884	20.5	11.5	1409.79
R-848	2	5	2.5	16.25	7	3.5	44.59	9	4	74.88	11	6	205.92	13	6	243.36	13	7	331.24	14	7.5	409.5	16	11	1006.72
R-848	3	6	3	28.08	7	2.5	22.75	9	5	117	10	5.5	157.3	12	5.5	188.76	15	5.5	235.95	15	7	382.2	19	9	800.28
R-848	4	8	3.5	50.96	8	3	37.44	8	3.5	50.96	10.5	5	136.5	10	5	130	11.5	5.5	180.895	12.5	6.5	274.625	15	7	382.2
R-848	5	6	4	49.92	6.5	4	54.08	8	5	104	9	7.5	263.25	9.5	6.5	208.715	11.5	7	293.02	14	9	589.68	16.5	10	858
R-848	6	7	4.5	73.71	8	4	66.56	9	5	117	10.5	7.5	307.125	10	10	520	11.5	9.5	539.695	15	11	943.8	17	11.5	1169.09
mean				53.82	mean		54.9033	mean		117.867	mean		234.412	mean		332.464	mean		392.524	mean		580.634	mean		937.679
R-848+mannan-BAM	1	4.55	4.55	48.9821	5.2	5.2	73.1162	5.6	5.6	91.3203	14.5	5.5	228.085	16.5	5	214.5	7.5	7	191.1	18.5	7	471.38	21.5	8.5	807.755
R-848+mannan-BAM	2	8	3.5	50.96	9	3	42.12	9	3	42.12	11.5	4.5	121.095	11	3.5	70.07	10	3	46.8	10	3	46.8	12	4	99.84
R-848+mannan-BAM	3	7	5	91	7	5	91	10	5.5	157.3	13	7.5	380.25	10	5.5	157.3	12.5	5	162.5	14	6	262.08	15.5	6.5	340.535
R-848+mannan-BAM	4	7	4	58.24	7	3.5	44.59	8	4.5	84.24	9	6.5	197.73	10	7	254.8	10	5.5	157.3	13	8	432.64	15	8	499.2
R-848+mannan-BAM	5	7	3	32.76	5	2.5	16.25	8	2.5	26	7	3	32.76	6	4	49.92	6.5	3.5	41.405	6.5	4	54.08	7.5	5.5	117.975
R-848+mannan-BAM	6	8	4	66.56	8	3.5	50.96	8	3.5	50.96	10	5.5	157.3	10	5	130	10	5	130	12	7	305.76	11	9	463.32
mean				58.0837	mean		53.006	mean		75.3234	mean		186.203	mean		146.098	mean		121.517	mean		262.123	mean		388.104
mannan-BAM	1	10	3.5	63.7	11	4	91.52	14	6	262.08	17	7	433.16	19	8	632.32	22	11.5	1512.94	23.5	13.5	2227.09	23	16	3061.76
mannan-BAM	2	7	4	58.24	8	5	104	9	5	117	12.5	6.5	274.625	12	7	305.76	11	7	280.28	14	8	465.92	18	10	936
mannan-BAM	3	5	2	10.4	7	3.5	44.59	8	4.5	84.24	10	6.5	219.7	12	6.5	263.64	13	9	547.56	16	9	673.92	16	9	673.92
mannan-BAM	4	9	4.5	94.77	10	5	130	9	5	117	11	6.5	241.67	13	9	547.56	17	11	1069.64	20	12.5	1625	22.5	15	2632.5
mannan-BAM	5	8	5	104	8	6	149.76	8	7	203.84	10	9	421.2	13	11	817.96	15	7.5	438.75	20	12.5	1625	21	15	2457
mannan-BAM	6	5.5	4	45.76	10	5	130	10	5.5	157.3	13	6	243.36	19	9	800.28	21	9	884.52	23	13	2021.24	23	17	3456.44
mean				62.8117	mean		108.312	mean		156.91	mean		305.619	mean		561.253	mean		788.948	mean		1439.7	mean		2202.94
PBS	1	7.5	5	97.5	8	6.5	175.76	11.5	8	382.72	14	12	1048.32	16.5	13	1450.02	20	14	2038.4	20	15	2340	23	17	3456.44
PBS	2	10	2.5	32.5	10	5	130	13	6	243.36	15	7	382.2	15.5	7	394.94	18	8.5	676.26	21	11	1321.32	21	13	1845.48
PBS	3	9	3.5	57.33	8	5	104	12	6	224.64	12	6	224.64	13.5	8	449.28	15.5	9	652.86	17	12.5	1381.25	20	13	1757.6
PBS	4	8	3.5	50.96	9	4	74.88	11	5.5	173.03	13	6	243.36	12	6	224.64	16	9	673.92	18	8.5	676.26	18	11.5	1237.86
PBS	5	8	4	66.56	12	5.5	188.76	13	5.5	204.49	15	7.5	438.75	14.5	9.5	680.485	18.5	10.5	1060.61	22	11	1384.24	22.5	12	1684.8
PBS	6	4.5	4	37.44	8.5	5	110.5	11	5	143	15	7.5	438.75	14	8	465.92	17.5	10	910	20	11	1258.4	21	13	1845.48
mean				57.0483	mean		130.65	mean		228.54	mean		462.67	mean		610.881	mean		1002.01	mean		1393.58	mean		1971.28

## Sheet: Fig 2B
group	cenzor	days
R-848	1	21
R-848	1	30
R-848	1	39
R-848	1	48
R-848	1	48
R-848	1	51
R-848+mannan-BAM	1	28
R-848+mannan-BAM	1	43
R-848+mannan-BAM	1	44
R-848+mannan-BAM	1	53
R-848+mannan-BAM	1	59
R-848+mannan-BAM	0	100
mannan-BAM	1	21
mannan-BAM	1	25
mannan-BAM	1	30
mannan-BAM	1	41
mannan-BAM	1	47
mannan-BAM	1	47
PBS	1	35
PBS	1	35
PBS	1	39
PBS	1	39
PBS	1	48
PBS	1	56

## Sheet: FIG 3
		day 0			day 2			day 4			day 6			day 8			day 10			day 12			day 14
group	mouse	A	B	volume	A	B	volume	A	B	volume	A	B	volume	A	B	volume	A	B	volume	A	B	volume	A	B	volume
R-848 + mannan-BAM	1	6.5	3.5	41.405	8	5.5	125.84	9	6	168.48	10	6	187.2	10	6	187.2	11	6	205.92	10	5	130	12	6	224.64
R-848 + mannan-BAM	2	10	6	187.2	14	7	356.72	16	8	532.48	18	8	599.04	18	10	936	19	7	484.12	21	9	884.52	22	11	1384.24
R-848 + mannan-BAM	3	5.5	5	71.5	7	6	131.04	10	7	254.8	10.5	7	267.54	12	7	305.76	14	7.5	409.5	16	7.5	468	17	9	716.04
R-848 + mannan-BAM	4	7.5	5	97.5	9	6.5	197.73	11	8	366.08	12	7	305.76	15	6.5	329.55	15.07	8	501.53	17.3	7	440.804	17.887	9	753.4
R-848 + mannan-BAM	5	9	4.5	94.77	10	6	187.2	10.5	5.5	165.165	11	6	205.92	12	6	224.64	10	7	254.8	11	7.5	321.75	13.5	7	343.98
R-848 + mannan-BAM	6	6.5	3.5	41.405	7	5	91	9	5	117	9.5	5	123.5	10	5	130	10	7	254.8	11	6	205.92	12	7	305.76
mean				88.9633	mean		181.588	mean		267.334	mean		281.493	mean		352.192	mean		351.778	mean		408.499	mean		621.343
R-848 + f-MLF-BAM	1	10	6	187.2	13	7	331.24	13.5	8	449.28	15	7	382.2	15	8.5	563.55	17	8	565.76	17	9	716.04	18	11	1132.56
R-848 + f-MLF-BAM	2	6	4	49.92	5	4.5	52.65	7.5	4.5	78.975	7	5	91	10	5	130	10	6	187.2	8	5	104	10	7	254.8
R-848 + f-MLF-BAM	3	6	3	28.08	5	3.5	31.85	8	5	104	10	5	130	12	7	305.76	13.5	6	252.72	12	6.5	263.64	14	8.5	525.98
R-848 + f-MLF-BAM	4	10	7	254.8	11	5	143	11.5	8.5	432.055	12	7	305.76	14	9	589.68	15	8	499.2	15	9	631.8	18	10	936
R-848 + f-MLF-BAM	5	9	5.5	141.57	12	6	224.64	12	6	224.64	12.5	6	234	14	7	356.72	14	7	356.72	14	8	465.92	19	9	800.28
R-848 + f-MLF-BAM	6	10	6	187.2	10.5	8	349.44	11	7	280.28	12.65	6	236.808	16.6	7	422.968	16.4	8	545.792	19.88	8	661.606	19	8	632.32
mean				141.462	mean		188.803	mean		261.538	mean		229.961	mean		394.78	mean		401.232	mean		473.834	mean		713.657
PBS	1	7.5	4.5	78.975	9	6.5	197.73	12	7	305.76	12	9	505.44	16	10	832	17.5	13	1537.9	18	13.5	1705.86	20	15	2340
PBS	2	6	4	49.92	10	5.5	157.3	12	8	399.36	14	7	356.72	16	11	1006.72	17.5	12	1310.4	19	13	1669.72	20	13.5	1895.4
PBS	3	10.5	5.5	165.165	13.5	6	252.72	13	7	331.24	13	7.5	380.25	16.5	11	1038.18	22	13	1933.36	18.5	14	1885.52	23	15.5	2873.39
PBS	4	9	5	117	10	5.5	157.3	13	8	432.64	13.5	7	343.98	17	10	884	18	11	1132.56	19	11	1195.48	19	11	1195.48
PBS	5	9	5	117	11	4.5	115.83	10	6	187.2	10	6	187.2	15.6	7	397.488	12.5	9	526.5	18.5	11	1164.02	18	13	1581.84
PBS	6	8	5	104	10	6	187.2	13	6	243.36	14	7	356.72	16.5	7	420.42	20	11	1258.4	17	11	1069.64	19	13	1669.72
mean				105.343	mean		178.013	mean		316.593	mean		355.052	mean		763.135	mean		1283.19	mean		1448.37	mean		1925.97

## Sheet: Fig 4A
		day 0			day 2			day 4			day 6			day 8			day 10			day 12			day 14
group	mouse	A	B	volume	A	B	volume	A	B	volume	A	B	volume	A	B	volume	A	B	volume	A	B	volume	A	B	volume
L.m.-SMCC + man-SMCC	1	11	3	51.48	9	4	74.88	9	5	117	12	4	99.84	11	2	22.88	11	3	51.48	11.5	6	215.28	13	5	169
L.m.-SMCC + man-SMCC	2	8.5	3	39.78	12	5	156	8	5	104	12.5	4	104	12.5	4	104	16	10.5	917.28	15	11	943.8	17	11	1069.64
L.m.-SMCC + man-SMCC	3	6.5	3	30.42	11	6	205.92	10	5	130	13	6.5	285.61	14	6.5	307.58	16.5	9.5	774.345	15	13	1318.2	18	11.5	1237.86
L.m.-SMCC + man-SMCC	4	7.5	4	62.4	9	7	229.32	7	6	131.04	14	7	356.72	15	8.5	563.55	14	7	356.72	14	7	356.72	20	11	1258.4
L.m.-SMCC + man-SMCC	5	11.5	3	53.82	10	6	187.2	7	7	178.36	9	5.5	141.57	10.5	5.5	165.165	12	4	99.84	11.5	4	95.68	13.5	5	175.5
L.m.-SMCC + man-SMCC	6	7.5	3	35.1	10	5	130	11	6	205.92	10	5.5	157.3	11	4	91.52	mean		439.933	mean		585.936	mean		782.08
mean				45.5	mean		163.887	mean		144.387	mean		190.84	mean		209.116	9.5	4	79.04	6	2.5	19.5	8	3	37.44
L.m.-SMCC + R-848+man-SMCC	1	8.5	3.5	54.145	11	6	205.92	8	4	66.56	10.5	4.5	110.565	11	4	91.52	10	1.5	11.7	10	1	5.2	8	2	16.64
L.m.-SMCC + R-848+man-SMCC	2	7.5	3.5	47.775	9	5.5	141.57	9	5	117	7	3.5	44.59	6.5	3	30.42	7	3	32.76	8.5	5	110.5	11	4	91.52
L.m.-SMCC + R-848+man-SMCC	3	8.5	3	39.78	7.5	6	140.4	6.5	4	54.08	8	5	104	9	4.5	94.77	13	6	243.36	11	6	205.92	12	4.5	126.36
L.m.-SMCC + R-848+man-SMCC	4	8	3.5	50.96	10.5	5	136.5	8	5	104	10	6.5	219.7	9	5.5	141.57	10	5.5	157.3	12	5	156	12	7	305.76
L.m.-SMCC + R-848+man-SMCC	5	10	3	46.8	9.5	6	177.84	10	6	187.2	11	4	91.52	10	5	130	11.5	4	95.68	9.5	6	177.84	13	6	243.36
L.m.-SMCC + R-848+man-SMCC	6	7	2	14.56	11	6	205.92	10.5	6.5	230.685	10	4	83.2	11	5	143	mean		103.307	mean		112.493	mean		136.847
mean				42.3367	mean		168.025	mean		126.588	mean		108.929	mean		105.213	14	6	262.08	13	7	331.24	3	1	2
L.m.-SMCC + R-848+POLY I:C+man-SMCC	1	10	4.5	105.3	11.5	5.5	180.895	10	6	187.2	11	5.5	173.03	15	5	195	10	1	5.2	6	1	3.12	0	0	0
L.m.-SMCC + R-848+POLY I:C+man-SMCC	2	6.5	2.5	21.125	11.5	3.5	73.255	9	2.5	29.25	12	1	6.24	11	2	22.88	5	1.5	5.85	0	0	0	10	5	130
L.m.-SMCC + R-848+POLY I:C+man-SMCC	3	5.5	4	45.76	8	6	149.76	9	5	117	10	2	20.8	10	3	46.8	10	3	46.8	10	4	83.2	10	3	46.8
L.m.-SMCC + R-848+POLY I:C+man-SMCC	4	7	3	32.76	8	4	66.56	8.5	4	70.72	8.5	4	70.72	8	3	37.44	7	3	32.76	10	4	83.2	7	1.5	8.19
L.m.-SMCC + R-848+POLY I:C+man-SMCC	5	6.5	3	30.42	10	4	83.2	9	3	42.12	9.5	3.5	60.515	11	2	22.88	10	2	20.8	9	1.5	10.53	mean		37.398
L.m.-SMCC + R-848+POLY I:C+man-SMCC	6	3	2	6.24	3	1	1.56	0	0	0	6	3	28.08	7.5	1	3.9	mean		62.2483	mean		85.215	10	5	130
mean				40.2675	mean		92.5383	mean		74.3817	mean		59.8975	mean		54.8167	8	5.5	125.84	13	5	169	10	3.5	63.7
R-848+man-SMCC	1	8	3.5	50.96	7	6	131.04	9.5	6.5	208.715	10.5	4	87.36	12	4	99.84	10	3.5	63.7	9	6	168.48	10	3	46.8
R-848+man-SMCC	2	6.5	2.5	21.125	9	5.5	141.57	7	6	131.04	9	2	18.72	9	5.5	141.57	12	4.5	126.36	8	6	149.76	10	4	83.2
R-848+man-SMCC	3	8	3	37.44	9	5.5	141.57	10	5	130	10	6	187.2	10	5	130	14	6	262.08	10	4	83.2	16.5	4	137.28
R-848+man-SMCC	4	8	3.5	50.96	10	5.5	157.3	7	2	14.56	5	1.5	5.85	9	2	18.72	12	3	56.16	14	8.5	525.98	8	3	37.44
R-848+man-SMCC	5	8	3.5	50.96	6	4	49.92	11.5	5	149.5	10	6.5	219.7	11.5	7	293.02	8	3	37.44	10	3	46.8	mean		83.07
R-848+man-SMCC	6	6	2	12.48	8	3	37.44	6	4	49.92	10	3	46.8	7	2.5	22.75	mean		111.93	mean		190.537	10	5	130
mean				37.3208	mean		109.807	mean		113.956	mean		94.2717	mean		117.65	9	4	74.88	9	5	117	10.5	3	49.14
R-848+POLY I:C+man-SMCC	1	7.5	3	35.1	8	4	66.56	9	5	117	9	3	42.12	9	4.5	94.77	10	5	130	9	4	74.88	11	4	91.52
R-848+POLY I:C+man-SMCC	2	8.5	3.5	54.145	9.5	6.5	208.715	6	4	49.92	10	4.5	105.3	9	3	42.12	7	3.5	44.59	9	2	18.72	7	1	3.64
R-848+POLY I:C+man-SMCC	3	7.5	3.5	47.775	10	4	83.2	5	4.5	52.65	12	2.5	39	10	1.5	11.7	10	5	130	10	4	83.2	10	5.5	157.3
R-848+POLY I:C+man-SMCC	4	7.5	4	62.4	8	7.5	234	9	6.5	197.73	10	5.5	157.3	10.5	3	49.14	7	2	14.56	8	1	4.16	7	2	14.56
R-848+POLY I:C+man-SMCC	5	6	3	28.08	0	0	0	0	0	0	8.5	1	4.42	9	1	4.68	7	1	3.64	8	2	16.64	mean		74.36
R-848+POLY I:C+man-SMCC	6	6.5	2	13.52	9	2	18.72	0	0	0	9.5	2	19.76	10	6	187.2	mean		66.2783	mean		52.4333	20	15	2340
mean				40.17	mean		101.866	mean		69.55	mean		61.3167	mean		64.935	12.5	8	416	16	9	673.92	19	14	1936.48
PBS	1	6	3	28.08	10	7	254.8	10	6	187.2	14	6	262.08	15	6	280.8	16.5	8.5	619.905	16	10	832	8	4	66.56
PBS	2	8	4	66.56	8.5	5	110.5	7	6	131.04	10	7.5	292.5	14	9.5	657.02	17	10	884	9	4	74.88	20	14.5	2186.6
PBS	3	8	3.5	50.96	11	6	205.92	8.5	7	216.58	12.5	6.5	274.625	11	7.5	321.75	9	3	42.12	15	11	943.8	mean		1632.41
PBS	4	8	4.5	84.24	9	4	74.88	6	4	49.92	13	5.5	204.49	17	9	716.04	15	11	943.8	mean		631.15
PBS	5	8	2.5	26	9	6	168.48	10	7	254.8	10	3	46.8	9	3.5	57.33	mean		581.165
PBS	6	8	3	37.44	10	3	46.8	10	6	187.2	15	7	382.2	16.5	7	420.42
mean				48.88	mean		143.563	mean		171.123	mean		243.782	mean		408.893

## Sheet: Fig4B
group	cenzor	days
A	1	10
A	1	18
A	1	26
A	1	38
A	1	39
A	1	43
B	1	39
B	0	100
B	0	100
B	0	100
B	0	100
B	0	100
C	1	14
C	0	100
C	0	100
C	0	100
C	0	100
C	0	100
D	1	20
D	1	30
D	1	56
D	1	84
D	0	100
D	0	100
E	1	31
E	1	53
E	1	94
E	1	94
E	1	94
E	0	100
F	1	10
F	1	12
F	1	18
F	1	28
F	1	35
F	1	49

## Sheet: Fig 6
mouse/day		tumor size		IFNg/mm3		IL10/mm3		IFNg:IL10 ratio
A1, DAY 0		V 10x7		0.0745		0.0588799		1,3:1
A2, DAY 0		S 8x6		0.0912		0.0890776		1,02:1
A3, DAY 0		M 7x4		0		0.163497		0,0:1
A1, DAY 3, treat		V 14x9		0.1137		0.0298907		3,8:1
A2, DAY 3, treat		S 10x6		1.5174		0.0232545		65,3:1
A3, DAY 3, treat		M 6,5x3		13.6933		0.125174		109,4:1
B1, DAY 3, PBS		V 11x9,5		0.1049		0.0284078		3,6:1
B2, DAY 3, PBS		S 12,5x5,5		0.0988		0.0509375		1.94:1
B3, DAY 3, PBS		M 9x4		0.08847		0.106352		0,83:1
A1, DAY 7, treat		V 14x9		0.679		0.0321812		21,1:1
A2, DAY 7, treat		S 11x9		1.156		0.0204397		56,55:1
A3, DAY 7, treat		M 7x2		4.397		0.598687		7,3:1
B1, DAY 7, PBS		V 14x11,5		0.039		0.0278037		1,4:1
B2, DAY 7, PBS		S 12,5x9		0.0468		0.0406803		1,16:1
B3, DAY 7, PBS		M 10x5		0.0648		0.0774426		0,84:1
A1, DAY 11, treat		V 21x19		0.02		0.00746648		2,67:1
A2, DAY 11, treat		S 14,5x9		0.234		0.0349842		6,7:1
A3, DAY 11, treat		M 9x5		4.809		0.167077		28,8:1
B1, DAY 11, PBS		V 15x18		0.00269		0.00793034		0,4:1
B2, DAY 11, PBS		S 15x10		0.02		0.0224642		0,9:1
B3, DAY 11, INF		M 11x7		0.382		0.0640918		5,96:1
A1, DAY 15, treat		M 10x5		4.163		0.156763		26,6:1
A2, DAY 15, treat		S 14x8		1.5677		0.160922		9,7:1
A3, DAY 15, treat		V 23x10		0.182		0.0817096		2,2:1
B1, DAY 15, PBS		M 18x13		0.02359		0.0483803		0,5:1
B2, DAY 15, PBS		S 19x15		0.00721		0.0301266		0,2:1
B3, DAY 15, PBS		V 25x18,5		0.08055		0.0147863		5,5:1

## Sheet: Fig 7
wells - content	B16-F10 living cells	neutrophils
B16-F10	48000
B16-F10	52000
B16-F10	44000
B16-F10+epicatechin	52000
B16-F10+epicatechin	48000
B16-F10+epicatechin	60000
man-BAM covered B16-F10	48000
man-BAM covered B16-F10	48000
man-BAM covered B16-F10	48000
B16-F10 + neutrophils	32000	172000
B16-F10 + neutrophils	40000	156000
B16-F10 + neutrophils	44000	188000
man-BAM covered B16-F10+neutrophils	24000	152000
man-BAM covered B16-F10+neutrophils	20000	136000
man-BAM covered B16-F10+neutrophils	28000	160000
man-BAM cov B16-F10+neu+epicatechin	28000	168000
man-BAM cov B16-F10+neu+epicatechin	44000	196000
man-BAM cov B16-F10+neu+epicatechin	36000	184000
