# Supplementary material for: Innate immunity based cancer immunotherapy: B16-F10 murine melanoma model
Source: BMC Cancer. 2016 Dec 7;16:940. doi: 10.1186/s12885-016-2982-x (PMC5142338; doi:10.1186/s12885-016-2982-x)
Supplement: Additional file 2: — Fig5_DATA. (XLSX 151 kb) [file 12885_2016_2982_MOESM2_ESM.xlsx]

## Sheet: Day 0
INTERVAL	mouse	tumor volume		labeling	beads	SINGLETES	MELANOCYTES			CD45+			CD3+			CD4+			CD8+			CD161+			CD19+			F4/80+			GR1+			DC
			analysis				meas	absol. Count	1 mm3	meas	absol. Count	1 mm3	%	absol. Count	1 mm3	%	absol. Count	1 mm3	%	absol. Count	1 mm3	CD161+	absol. Count	1 mm3	%	absol. Count	1 mm3	%	absol. počet	1 mm3	%	absol. Count	1 mm3	%	absol. Count	1 mm
0 hod	1	-	254.8	značení 45-3-4-8-NK	130	14517	13940	55760000	196054	447	1788000	5713.65	15.2	221288	868.475	58.8	130117	510.664	17.6	38946.6	152.852	36	524102	2056.92	0.5	7279.2	28.5683	11.2	163054	639.929	0.8	11646.7	45.7092	7.7	112100	439.951
				značení 45-19-F4/80-GR	174	15323	14773	4.41492e+07		376	1.12368e+06
				Ø	152	14920	14356.5	4.99546e+07		411.5	1.45584e+06
	2	-	149.76	značení 45-3-4-8-NK	129	16408	15890	6.40527e+07	407758	389	1.56806e+06	9355.46	15.9	222771	1487.52	51.5	114727	766.072	21	46781.8	312.379	27.5	385295	2572.75	0.5	7005.37	46.7773	9.5	133102	888.768	3	42032.2	280.664	27.2	381092	2544.68
				značení 45-19-F4/80-GR	142	16339	15860	5.80789e+07		337	1.23408e+06
				Ø	135.5	16373.5	15875	6.10658e+07		363	1.40107e+06
	3	-	58.24	značení 45-3-4-8-NK	343	15738	14752	2.23645e+07	380711	643	974810	14467.3	15.5	130600	2242.44	43.9	57333.2	984.43	26.2	34217.1	587.519	30.3	255301	4383.6	1	8425.78	144.673	7.6	64035.9	1099.52	2.1	17694.1	303.814	21.7	182839	3139.41
				značení 45-19-F4/80-GR	377	16828	15936	2.19807e+07		515	710345
				Ø	360	16283	15344	2.21726e+07		579	842578
	Ø						4.43977e+07		328174	1.23316e+06		9845.48	191553		1532.81	100726		753.722	39981.8		350.916	388233		3004.42	7570.11		73.3396	120064		876.072	23791		210.062	225344		2041.35
	SD						1.6357e+07		94073.3	277089		3590.43	43104.6		561.831	31319.8		193.611	5181.51		179.532	109757		997.705	615.286		50.9854	41461.9		187.841	13132.6		116.599	139442		1418.37

## Sheet: Day 3
INTERVAL	mouse	tumor volume		labeling	beads	SINGLETES	MELANOCYTES			CD45+			CD3+			CD4+			CD8+			CD161+			CD19+			F4/80+			GR1+			DC
			analysis				meas	absol. Count	1 mm3	meas	absol. Count	1 mm3	%	absol. Count	1 mm3	%	absol. Count	1 mm3	%	absol. Count	1 mm3	CD161+	absol. Count	1 mm3	%	absol. Count	1 mm3	%	absol. Count	1 mm3	%	absol. Count	1 mm3	%	absol. Count	1 mm
A	1	-	589.68	značení 45-3-4-8-NK	37	13848	13519	1.89997e+08	347438	292	4.10378e+06	6762.05	13	518368	879.067	71.1	368560	625.017	10.5	54428.7	92.302	37.7	1.50327e+06	2549.29	0.7	27912.1	47.3344	8.2	326971	554.488	11.9	474506	804.684	0.5	19937.2	33.8103
				značení 45-19-F4/80-GR	36	15518	15214	2.19758e+08		268	3.87111e+06
				Ø	36.5	14683	14366.5	2.04877e+08		280	3.98745e+06
	2	-	187.2	značení 45-3-4-8-NK	136	14271	13719	52455000	310386	416	1.59059e+06	8117.41	19	288720	1542.31	77.2	222892	1190.66	5.1	14724.7	78.6577	11.1	168673	901.033	9.7	147399	787.389	1.7	25832.9	137.996	13.1	199065	1063.38	2.1	31911.2	170.466
				značení 45-19-F4/80-GR	126	15925	15448	6.37537e+07		351	1.44857e+06
				Ø	131	15098	14583.5	5.81043e+07		383.5	1.51958e+06
	3	-	30.42	značení 45-3-4-8-NK	438	13991	13380	1.58849e+07	431108	173	205388	5105.36	2.9	4503.85	148.055	0	0	0	20	900.769	29.6111	11.6	18015.4	592.222	8.4	13045.6	428.85	5.8	9007.69	296.111	43.2	67091.8	2205.52	7.3	11337.3	372.691
				značení 45-19-F4/80-GR	766	16158	15237	1.03437e+07		155	105222
				Ø	602	15074.5	14308.5	1.31143e+07		164	155305
	Ø						9.2032e+07		362977	1.88744e+06		6661.61	270531		856.477	197151		605.226	23351.4		66.8569	563319		1347.52	62785.7		421.191	120604		329.532	246888		1357.86	21061.9		192.322
	SD						8.18803e+07		50494.3	1.58594e+06		1231.72	210178		569.426	151561		486.287	22688.1		26.9194	667484		859.086	60137.9		302.175	146085		171.667	169729		608.616	10333		170.494
INTERVAL	mouse	tumor volume		labeling	beads	SINGLETES	MELANOCYTES			CD45+			CD3+			CD4+			CD8+			CD161+			CD19+			F4/80+			GR1+			DC
			analysis				meas	absol. Count	1 mm3	meas	absol. Count	1 mm3	%	absol. Count	1 mm3	%	absol. Count	1 mm3	%	absol. Count	1 mm3	CD161+	absol. Count	1 mm3	%	absol. počet	1 mm3	%	absol. počet	1 mm3	%	absol. Count	1 mm3	%	absol. Count	1 mm
B	1	-	516.23	značení 45-3-4-8-NK	51	14978	14603	1.48893e+08	294163	324	3.30353e+06	5534.78	18.8	537157	1040.54	50.8	272876	528.594	32.8	176188	341.297	21.6	617159	1195.51	1.6	45715.5	88.5565	9	257150	498.13	9	257150	498.13	0.4	11428.9	22.1391
				značení 45-19-F4/80-GR	55	16685	16375	1.54818e+08		255	2.41091e+06
				Ø	53	15831.5	15489	1.51856e+08		289.5	2.85722e+06
	2	-	196.625	značení 45-3-4-8-NK	72	14608	14329	1.03487e+08	589160	207	1495000	8012.71	14	220570	1121.78	79.3	174912	889.572	6.9	15219.3	77.4028	20.3	319826	1626.58	3.4	53567	272.432	4.8	75624	384.61	30.9	486830	2475.93	0	0	0
				značení 45-19-F4/80-GR	65	16297	16025	128200000		207	1656000
				Ø	68.5	15452.5	15177	1.15844e+08		207	1575500
	3	-	74.88	značení 45-3-4-8-NK	261	14622	14078	2.80481e+07	333802	283	563831	5555.55	6.4	26624	355.555	0	0	0	16.7	4446.2	59.3777	15	62399.9	833.332	0.5	2080	27.7777	9.6	39935.9	533.333	36	149760	2000	0.6	2496	33.3333
				značení 45-19-F4/80-GR	382	16698	16119	2.19421e+07		197	268168
				Ø	321.5	15660	15098.5	2.49951e+07		240	415999
	Ø						9.75648e+07		405708	1.61624e+06		6367.68	261450		839.291	149263		472.722	65284.4		159.359	333129		1218.48	33787.5		129.589	124237		472.024	297913		1658.02	4641.62		18.4908
	SD						5.33791e+07		130725	997040		1163.25	210419		343.657	112868		365.309	78543.6		128.86	226675		324.249	22648.6		104.009	95106.4		63.4598	140595		842.866	6008.96		16.9635

## Sheet: Day 7
INTERVAL	mouse	tumor volume		labeling	beads	SINGLETES	MELANOCYTES			CD45+			CD3+			CD4+			CD8+			CD161+			CD19+			F4/80+			GR1+			DC
			analysis				meas	absol. Count	1 mm3	meas	absol. Count	1 mm3	%	absol. Count	1 mm3	%	absol. Count	1 mm3	%	absol. Count	1 mm3	CD161+	absol. Count	1 mm3	%	absol. Count	1 mm3	%	absol. Count	1 mm3	%	absol. Count	1 mm3	%	absol. Count	1 mm
A	1	-	1048.32	značení 45-3-4-8-NK	26	13963	13524	5.61766e+08	462497	413	1.71554e+07	12039.4	6.8	858235	818.677	46.4	398221	379.866	39.3	337286	321.74	10.7	1.35046e+06	1288.21	0.7	88347.7	84.2756	0.7	88347.7	84.2756	46.9	5.9193e+06	5646.46	6.9	870856	830.716
				značení 45-19-F4/80-GR	41	15834	15486	4.07924e+08		307	8.08683e+06
				Ø	33.5	14898.5	14505	4.84845e+08		360	1.26211e+07
	2	-	463.32	značení 45-3-4-8-NK	125	14549	13662	118039680	271562	762	6583680	12373	9.4	538868	1163.06	34.7	186987	403.581	50	269434	581.529	15	859896	1855.94	0	0	0	1.4	80257	173.221	51.2	2.93511e+06	6334.96	9.9	567531	1224.92
				značení 45-19-F4/80-GR	125	16153	15463	133600320		565	4881600
				Ø	125	15351	14562.5	125820000		663.5	5732640
	3	-	14.56	značení 45-3-4-8-NK	628	14515	13689	1.17708e+07	846292	198	170255	10244	33.8	50413.5	3462.47	80.6	40633.3	2790.75	4.5	2268.61	155.811	7.1	10589.8	727.323	4.6	6861.01	471.223	11.8	17600	1208.79	23.7	35349.1	2427.82	35	52203.3	3585.39
				značení 45-19-F4/80-GR	641	16074	15281	1.28732e+07		152	128050
				Ø	634.5	15294.5	14485	1.2322e+07		175	149152
	Ø						2.07662e+08		526784	6.16763e+06		11552.1	482506		1814.73	208614		1191.4	202996		353.027	740315		1290.49	31736.3		185.166	62068.2		488.762	2.96325e+06		4803.08	496864		1880.34
	SD						2.014e+08		238996	5.10094e+06		934.954	332191		1173.57	146783		1130.95	144614		175.201	553496		460.761	40128.2		205.178	31616.8		510.43	2.40219e+06		1702.92	413876		1489.71
INTERVAL	mouse	tumor volume		labeling	beads	SINGLETES	MELANOCES			CD45+			CD3+			CD4+			CD8+			CD161+			CD19+			F4/80+			GR1+			DC
			analysis				meas	absol. Count	1 mm3	meas	absol. Count	1 mm3	%	absol. Count	1 mm3	%	absol. Count	1 mm3	%	absol. Count	1 mm3	CD161+	absol. Count	1 mm3	%	absol. Count	1 mm3	%	absol. Count	1 mm3	%	absol. Count	1 mm3	%	absol, count	1 mm
B	1	-	962.78	značení 45-3-4-8-NK	47	13761	13548	3.11316e+08	422658	166	3.81447e+06	4242	16.3	665710	691.445	66.7	444028	461.194	22.2	147788	153.501	19.9	812738	844.157	3.1	126607	131.502	3.1	126607	131.502	7.8	318561	330.876	22.8	931177	967.175
				značení 45-19-F4/80-GR	32	15051	14890	502537500		129	4353750
				Ø	39.5	14406	14219	4.06927e+08		147.5	4.08411e+06
	2	-	526.5	značení 45-3-4-8-NK	62	14172	13899	2.42112e+08	403561	211	3.67548e+06	5520.18	14.2	412705	783.865	80	330164	627.092	10	41270.5	78.3865	15.2	441769	839.067	3.2	93004	176.646	4.3	124974	237.368	11.7	340046	645.861	23	668466	1269.64
				značení 45-19-F4/80-GR	95	16366	16083	1.82838e+08		188	2.13726e+06
				Ø	78.5	15269	14991	2.12475e+08		199.5	2.90637e+06
	3	-	130	značení 45-3-4-8-NK	336	14385	13570	2.18089e+07	174648	479	769821	5507.17	17.7	126720	974.769	81.2	102897	791.513	7.1	8997.12	69.2086	24	171824	1321.72	0.3	2147.8	16.5215	8.1	57990.5	446.081	15.2	108822	837.09	21.8	156073	1200.56
				značení 45-19-F4/80-GR	323	15378	14659	2.35996e+07		396	662043
				Ø	329.5	14881.5	14114.5	2.27043e+07		437.5	715932
	Ø						2.14035e+08		333622	2.5688e+06		5089.78	401712		816.693	292363		626.6	66018.4		100.365	475443		1001.65	73919.7		108.223	103191		271.65	255809		604.609	585239		1145.79
	SD						1.56862e+08		112682	1.39562e+06		599.499	220179		117.973	141808		134.853	59301.7		37.7589	262733		226.335	52571.9		67.411	31968.3		130.694	104305		208.71	394197		158.497

## Sheet: Day 11
INTERVAL	mouse	tumor volume		labeling	beads	SINGLETES	MELANOCYTES			CD45+			CD3+			CD4+			CD8+			CD161+			CD19+			F4/80+			GR1+			DC
			analysis				meas	absol. Count	1 mm3	meas	absol. Count	1 mm3	%	absol. Count	1 mm3	%	absol. Count	1 mm3	%	absol. Count	1 mm3	CD161+	absol. Count	1 mm3	%	absol. Count	1 mm3	%	absol. Count	1 mm3	%	absol. Count	1 mm3	%	absol. Count	1 mm
A	1	-	1971.06	značení 45-3-4-8-NK	29	15017	14829	1.1045e+09	509532	159	1.18428e+07	5296.81	15.7	1.63913e+06	831.599	64	1.04904e+06	532.223	28	458957	232.848	23.3	2.4326e+06	1234.16	0.6	62642	31.7808	5.7	595099	301.918	5.7	595099	301.918	18.3	1.91058e+06	969.316
				značení 45-19-F4/80-GR	38	16103	15906	9.04131e+08		159	9.03789e+06
				Ø	33.5	15560	15367.5	1.00432e+09		159	1.04403e+07
	2	-	610.74	značení 45-3-4-8-NK	60	14501	14176	255168000	496383	265	4770000	9661.25	13.6	802469	1313.93	72.2	579383	948.657	16.7	134012	219.426	21.5	1.26861e+06	2077.17	0.6	35403.1	57.9675	6.6	389434	637.642	38.9	2.2953e+06	3758.23	16.6	979485	1603.77
				značení 45-19-F4/80-GR	49	16300	15932	3.51154e+08		319	7.03102e+06
				Ø	54.5	15400.5	15054	3.03161e+08		292	5.90051e+06
	3	-	117	značení 45-3-4-8-NK	123	14100	13810	6.06293e+07	500000	167	733171	5899.28	42.5	293342	2507.19	85.9	251980	2153.68	0	0	0	1.2	8282.59	70.7913	0.6	4141.29	35.3957	0	0	0	56	386521	3303.6	84	579781	4955.39
				značení 45-19-F4/80-GR	146	15562	15241	5.63708e+07		175	647260
				Ø	134.5	14831	14525.5	5.85e+07		171	690216
	Ø						4.55326e+08		501972	5.67702e+06		6952.44	911647		1550.91	626802		1211.52	197656		150.758	1.2365e+06		1127.37	34062.1		41.7147	328177		313.187	1.09231e+06		2454.58	1.15662e+06		2509.49
	SD						4.00839e+08		5545.89	3.9836e+06		1931.14	554814		704.283	327123		687.557	192697		106.743	989982		822.573	23901.6		11.5868	246779		260.438	854896		1533.44	682853		2141.83
INTERVAL	mouse	velikost nádorů		labeling	beads	SINGLETES	MELANOCYTES			CD45+			CD3+			CD4+			CD8+			CD161+			CD19+			F4/80+			GR1+			DC
			anylysis				meas	absol. Count	1 mm3	meas	absol. Count	1 mm3	%	absol. Count	1 mm3	%	absol. Count	1 mm3	%	absol. Count	1 mm3	CD161+	absol. Count	1 mm3	%	absol. Count	1 mm3	%	absol. Count	1 mm3	%	absol. Count	1 mm3	%	absol. Count	1 mm
B	1	-	2527.2	značení 45-3-4-8-NK	52	14676	14537	3.01922e+08	180705	87	1.80692e+06	922.208	16.1	375227	148.476	92.9	348586	137.934	7.1	26641.1	10.5418	25.3	589643	233.319	1.4	32628.5	12.9109	6.8	158481	62.7102	18.9	440484	174.297	17.9	417178	165.075
				značení 45-19-F4/80-GR	28	15954	15852	6.11434e+08		74	2.85429e+06
				Ø	40	15315	15194.5	4.56678e+08		80.5	2.3306e+06
	2	-	780	značení 45-3-4-8-NK	43	14807	14619	3.67175e+08	519578	145	3.64186e+06	3926.83	24.8	759607	973.855	63.9	485389	622.293	25	189902	243.464	29.7	909690	1166.27	0	0	0	6.5	199090	255.244	16.3	499258	640.074	24.8	759607	973.855
				značení 45-19-F4/80-GR	40	16553	16421	443367000		92	2484000
				Ø	41.5	15680	15520	4.05271e+08		118.5	3.06293e+06
	3	-	280.28	značení 45-3-4-8-NK	93	15517	15092	1.75262e+08	623398	332	3.85548e+06	12028.4	16	539409	1924.54	77.4	417503	1489.59	18.9	101948	363.737	24.1	812485	2898.83	1.9	64054.8	228.539	9.6	323645	1154.72	6.7	225878	805.9	27.5	927109	3307.8
				značení 45-19-F4/80-GR	101	16661	16290	1.7419e+08		270	2.88713e+06
				Ø	97	16089	15691	1.74726e+08		301	3.37131e+06
	Ø						3.45558e+08		441227	2.92161e+06		5625.8	558081		1015.62	417159		749.939	106164		205.914	770606		1432.81	32227.8		80.4832	227072		490.892	388540		540.09	701298		1482.24
	SD						1.22606e+08		189030	436458		4690.52	157477		725.675	55849.9		559.145	66717.5		146.616	133973		1104.39	26151.8		104.824	70271.1		475.934	117496		267.367	259918		1631.88

## Sheet: Day 15
INTERVAL	mouse	tumor volume		labeling	beads	SINGLETES	MELANOCYTES			CD45+			CD3+			CD4+			CD8+			CD161+			CD19+			F4/80+			GR1+			DC
			analysis				meas	absol. Count	1 mm3	meas	absol. Count	1 mm3	%	absol. Count	1 mm3	%	absol. Count	1 mm3	%	absol. Count	1 mm3	CD161+	absol. Count	1 mm3	%	absol. Count	1 mm3	%	absol. Count	1 mm3	%	absol. Count	1 mm3	%	absol. Count	1 mm
A	1	-	130	značení 45-3-4-8-NK	222	14699	14130	6.87405e+07	564146	347	1.68811e+06	13871	23.9	430972	3315.17	74.7	321936	2476.43	2.4	10343.3	79.5642	12.7	229010	1761.62	1.3	23442	180.323	0.8	14425.9	110.968	61.2	1.10358e+06	8489.06	5.1	91964.8	707.422
				značení 45-19-F4/80-GR	219	16412	15804	7.79375e+07		389	1.91836e+06
				Ø	220.5	15555.5	14967	7.3339e+07		368	1.80323e+06
	2	-	465.92	značení 45-3-4-8-NK	101	14648	14320	3.0625e+08	626089	227	7.28198e+06	15842.8	16.7	1.23271e+06	2645.75	68.4	843171	1809.69	5.3	65333.5	140.225	4	295259	633.712	0.4	29525.9	63.3712	0.7	51670.3	110.9	62.3	4.59866e+06	9870.07	2.4	177155	380.227
				značení 45-19-F4/80-GR	123	16190	15783	2.77165e+08		284	7.48098e+06
				Ø	112	15419	15051.5	2.91707e+08		255.5	7.38148e+06
	3	-	299	značení 45-3-4-8-NK	135	14686	14273	228368000	873379	278	6672000	21274.1	11.5	731510	2446.52	65.6	479871	1604.92	9.4	68761.9	229.973	14.7	935060	3127.29	0	0	0	1.4	89053.4	297.837	39.3	2.49986e+06	8360.72	7.8	496155	1659.38
				značení 45-19-F4/80-GR	113	15700	15376	2.93913e+08		211	6.04991e+06
				Ø	124	15193	14824.5	2.6114e+08		244.5	6.36096e+06
	Ø						2.08729e+08		687871	5.18189e+06		16996	798396		2802.48	548326		1963.68	48146.2		149.921	486443		1840.87	17656		81.2315	51716.5		173.235	2.73403e+06		8906.62	255092		915.676
	SD						9.6545e+07		133589	2.42513e+06		3130.36	330706		371.54	218229		372.084	26767.3		61.7857	318371		1019.54	12729.3		74.6921	30466.6		88.1072	1.43644e+06		683.273	213068		664.519
INTERVAL	mouse	tumor volume		labeling	beads	SINGLETES	MELANOCYTES			CD45+			CD3+			CD4+			CD8+			CD161+			CD19+			F4/80+			GR1+			DC
			analysis				meas	absol. Count	1 mm3	meas	absol. Count	1 mm3	%	absol. Count	1 mm3	%	absol. Count	1 mm3	%	absol. Count	1 mm3	CD161+	absol. Count	1 mm3	%	absol. Count	1 mm3	%	absol. Count	1 mm3	%	absol. Count	1 mm3	%	absol. Count	1 mm
B	1		395.46	značení 45-3-4-8-NK	257	14879	14003	1.17691e+08	298220	619	7.80374e+06	16908	13.2	882608	2231.85	75.6	667252	1687.28	2.4	21182.6	53.5644	16	1.06983e+06	2705.27	0.8	53491.4	135.264	1.2	80237.1	202.896	62.3	4.16564e+06	10533.7	7.7	514855	1301.91
				značení 45-19-F4/80-GR	281	16138	15374	1.18177e+08		483	5.56911e+06
				Ø	269	15508.5	14688.5	1.17934e+08		551	6.68642e+06
	2		555.75	značení 45-3-4-8-NK	144	14125	13896	50180000	97802.6	85	1912500	3133.97	17.6	306540	551.579	73.3	224694	404.307	20	61308	110.316	12.9	224680	404.282	1.6	27867.3	50.1435	4.7	81860.1	147.297	14.1	245580	441.89	12.3	214230	385.478
				značení 45-19-F4/80-GR	132	15053	14857	5.85276e+07		64	1.57091e+06
				Ø	138	14589	14376.5	5.43538e+07		74.5	1.7417e+06
	3		556.16	značení 45-3-4-8-NK	72	13970	13740	9.92333e+07	180214	158	7110000	12716	3.2	226307	406.911	40	90522.9	162.764	0	0	0	3.2	226307	406.911	1.2	84865.3	152.591	1.2	84865.3	152.591	38.8	2.74398e+06	4933.79	1.2	84865.3	152.591
				značení 45-19-F4/80-GR	76	15035	14794	1.01222e+08		165	7.03421e+06
				Ø	74	14502.5	14267	1.00228e+08		161.5	7.07211e+06
	Ø						9.08385e+07		192079	5.16674e+06		10919.3	471818		1063.45	327489		751.45	27496.9		54.6267	506938		1172.16	55408		112.666	82320.8		167.595	2.38507e+06		5303.11	271316		613.328
	SD						2.67921e+07		82249	2.42698e+06		5764.93	292313		828.295	246413		669.038	25424		45.0425	398023		1084.08	23308.8		44.7726	1917.33		25.055	1.62036e+06		4128.22	220606		607.595

## Sheet: Day 19
INTERVAL	mouse	tumor volume		labeling	beads	SINGLETES	MELANOCYTES			CD45+			CD3+			CD4+			CD8+			CD161+			CD19+			F4/80+			GR1+			DC
			analysis				meas	absol. Count	1 mm3	meas	absol. Count	1 mm3	%	absol. Count	1 mm3	%	absol. Count	1 mm3	%	absol. Count	1 mm3	CD161+	absol. Count	1 mm3	%	absol. Count	1 mm3	%	absol. Count	1 mm3	%	absol. Count	1 mm3	%	absol. Count	1 mm
A	1	-	1065.9	značení 45-3-4-8-NK	34	14882	14729	2.25267e+08	200253	119	7560000	6363.57	15.1	1.02422e+06	960.899	72.2	739488	693.769	27.8	284734	267.13	7.6	515502	483.631	1.8	122093	114.544	5.3	359495	337.269	23.7	1.60755e+06	1508.17	10.8	732556	687.265
				značení 45-19-F4/80-GR	41	16053	15898	2.01633e+08		114	6.00585e+06
				Ø	37.5	15467.5	15313.5	2.1345e+08		116.5	6.78293e+06
	2	-	765.44	značení 45-3-4-8-NK	52	14303	14120	141200000	172088	131	5.44154e+06	9115.33	7.6	530270	692.765	70	371189	484.936	10	53027	69.2765	3.8	265135	346.383	0.4	27909	36.4613	0.4	27909	36.4613	35.1	2.44901e+06	3199.48	6.3	439566	574.266
				značení 45-19-F4/80-GR	68	16322	15986	1.22246e+08		268	8.51294e+06
				Ø	60	15312.5	15053	1.31723e+08		199.5	6.97724e+06
	3	-	422.37	značení 45-3-4-8-NK	31	14420	14312	2.40072e+08	503809	77	2.68258e+06	8595.36	40.3	1.46306e+06	3463.93	67.7	990491	2345.08	3.2	46817.9	110.846	10.4	377564	893.917	1.5	54456.3	128.93	1	36304.2	85.9536	25.1	911236	2157.43	5.9	214195	507.126
				značení 45-19-F4/80-GR	46	16652	16411	1.85516e+08		195	4.57826e+06
				Ø	38.5	15536	15361.5	2.12794e+08		136	3.63042e+06
	Ø						1.85989e+08		292050	5.79686e+06		8024.75	1.00585e+06		1705.86	700390		1174.59	128193		149.084	386067		574.644	68152.7		93.312	141236		153.228	1.65593e+06		2288.36	462106		589.552
	SD						3.83728e+07		150177	1.53396e+06		1193.66	381031		1247.95	254336		832.037	110720		85.1787	102389		232.61	39651.3		40.6262	154370		131.696	628726		696.656	259915		91.0373
INTERVAL	mouse	tumor volume		labeling	beads	SINGLETES	MELANOCYTES			CD45+			CD3+			CD4+			CD8+			CD161+			CD19+			F4/80+			GR1+			DC
			analysis				meas	absol. Count	1 mm3	meas	absol. Count	1 mm3	%	absol. Count	1 mm3	%	absol. Count	1 mm3	%	absol. Count	1 mm3	CD161+	absol. Count	1 mm3	%	absol. Count	1 mm3	%	absol. Count	1 mm3	%	absol. Count	1 mm3	%	absol. Count	1 mm
B	1	-	962.78	značení 45-3-4-8-NK	36	11722	11567	1.67079e+08	235251	119	7140000	12101.8	12.6	1.46807e+06	1524.83	46.7	685590	712.095	0	0	0	1.7	198073	205.731	0.9	104862	108.916	0	0	0	31.8	3.70514e+06	3848.38	3.1	361193	375.156
				značení 45-19-F4/80-GR	29	16191	15945	2.8591e+08		217	1.61628e+07
				Ø	32.5	13956.5	13756	2.26495e+08		168	1.16514e+07
	2	-	484.38	značení 45-3-4-8-NK	15	14238	14185	4.91747e+08	754234	38	2736000	4234.16	23.7	486073	1003.5	88.9	432119	892.107	0	0	0	5.3	108700	224.41	2.3	47171.6	97.3856	0	0	0	25.6	525041	1083.94	10.8	221502	457.289
				značení 45-19-F4/80-GR	34	15699	15622	2.38925e+08		43	1.36588e+06
				Ø	24.5	14968.5	14903.5	3.65336e+08		40.5	2.05094e+06
	3	-	432.64	značení 45-3-4-8-NK	35	14908	14830	2.20331e+08	591271	43	1.32686e+06	3583.98	11.6	179866	415.741	60	107920	249.445	0	0	0	2.3	35663.1	82.4315	1.1	17056.3	39.4237	0	0	0	33.7	522543	1207.8	5.1	79079.1	182.783
				značení 45-19-F4/80-GR	56	31517	31369	2.91284e+08		92	1.77429e+06
				Ø	45.5	23212.5	23099.5	255807500		67.5	1.55057e+06
	Ø						2.82546e+08		526918	5.0843e+06		6639.98	711338		981.355	408543		617.882	0		0	114145		170.858	56363.4		81.9085	0		0	1.58424e+06		2046.71	220591		338.409
	SD						5.97518e+07		216705	4.64812e+06		3871.21	549501		453.053	236422		270.691	0		0	66415.4		62.99	36431.2		30.4079	0		0	1.4997e+06		1274.98	141059		140.894
